# Supplementary material for: Comprehensive Analysis of PPMs in Pancreatic Adenocarcinoma Indicates the Value of PPM1K in the Tumor Microenvironment
Source: Cancers (Basel). 2023 Jan 12;15(2):474. doi: 10.3390/cancers15020474 (PMC9856814; doi:10.3390/cancers15020474)
Supplement: Supplementary file 1 [file cancers-15-00474-s001.zip]

Archive with 1 entries (1 files):
- cancers-1936895-supplementary.docx
